# Supplementary material for: Development of CypriSSR: a genome-wide, chromosome-level microsatellite database for multiple cyprinidae species
Source: Database (Oxford). 2026 Jun 29;2026:baag035. doi: 10.1093/database/baag035 (PMC13312952; doi:10.1093/database/baag035)
Supplement: baag035_Supplemental_Files [file baag035_supplemental_files.zip]

Archive with 2 entries (2 files):
- Supplementary_Table 1.xlsx
- Supplementary_Table 2.xlsx
