# Supplementary material for: Development of CypriSSR: a genome-wide, chromosome-level microsatellite database for multiple cyprinidae species
Source: Database (Oxford). 2026 Jun 29;2026:baag035. doi: 10.1093/database/baag035 (PMC13312952; doi:10.1093/database/baag035)
Supplement: baag035_Supplemental_Files [file baag035_supplemental_files.zip › Supplementary_Table 1.xlsx]

## Sheet: Sheet1
	Mono	Di	Tri	Tetra	Penta	Hexa	Compound	Complex	Total	Density SSRs/Mb
Species
Cyprinus carpio	569019	232409	69042	36331	10424	589	263946	16213	1197973	704.69
Labeo rohita	322129	104654	44751	28464	11136	321	114273	11185	636913	579.012
Carassius gibelio	486798	267833	66607	23357	6297	678	188475	17412	1057457	660.911
Carassius auratus	548495	323914	78503	28132	7779	829	227529	19977	1235158	686.199
Ctenopharyngodon idella	281181	113987	28611	17288	4383	140	89758	6965	542313	607.157
Hypoththalmichthys molitrix	275629	111813	26114	13683	2672	173	80172	6279	516535	605.196
Hypophthalmichthys nobilis	268058	114847	27177	14945	2630	511	76474	6021	510663	591.114
Mylopharyngodon piceus	255063	109035	27842	17481	4687	88	87710	6007	507913	598.46
Puntigrus tetrazona	180461	140399	24907	10522	2579	736	95447	7924	462975	633.518
Squalius cephalus	256025	158914	35279	16779	5808	790	107701	9553	590849	590.849
Alburnus alburnus	245547	147929	30915	18411	5638	597	100417	7999	557453	557.453
