# Supplementary material for: Development of CypriSSR: a genome-wide, chromosome-level microsatellite database for multiple cyprinidae species
Source: Database (Oxford). 2026 Jun 29;2026:baag035. doi: 10.1093/database/baag035 (PMC13312952; doi:10.1093/database/baag035)
Supplement: baag035_Supplemental_Files [file baag035_supplemental_files.zip › Supplementary_Table 2.xlsx]

## Sheet: Sheet1
Repeated unit	Cyprinus carpio	Labeo rohita	Carassius gibelio	Carassius auratus	Ctenopharyngodon idella	Hypoththalmichthys molitrix	Hypophthalmichthys nobilis	Mylopharyngodon piceus	Puntigrus tetrazona	Squalius cephalus	Alburnus alburnus
A	273031	158838	235086	260335	138536	135822	132725	125282	89835	120612	116061
T	272866	159885	225575	259221	137818	133046	133015	124416	88790	120656	115230
G	11544	1749	13032	14361	2404	3402	1191	2649	873	7228	7066
C	11578	1657	13105	14578	2423	3359	1127	2716	963	7529	7190
AC	37362	14997	39869	48625	15912	15203	15650	14913	20879	25443	23191
AG	11302	4785	12443	14493	6200	6501	6387	6015	5749	7224	6781
AT	34329	19021	45843	55060	17568	17088	18124	16730	21685	21854	20943
CG	126	58	84	113	60	51	58	75	200	315	264
AAC	2696	1631	2137	2626	1326	1121	1226	1255	720	963	913
AAG	978	370	840	1010	327	277	319	272	251	373	402
AAT	11822	6358	12686	14765	3677	3459	3596	3711	3430	6701	4877
ACC	48	30	37	44	26	29	26	24	28	28	31
ACG	1	3	2	6	1	2	1	2	4	2	2
ACT	141	119	138	143	212	178	203	250	67	51	52
AGC	213	112	177	205	131	130	124	142	154	94	96
AGG	198	85	197	243	75	78	74	79	117	154	148
ATC	556	323	445	545	314	308	306	300	321	389	411
CCG	25	20	10	8	11	7	3	4	36	10	6
